# Supplementary material for: A real-world comparison of apnea–hypopnea indices of positive airway pressure device and polysomnography
Source: PLoS One. 2017 Apr 5;12(4):e0174458. doi: 10.1371/journal.pone.0174458 (PMC5381855; doi:10.1371/journal.pone.0174458)
Supplement: S1 Dataset — (XLSX) [file pone.0174458.s001.xlsx]

## Sheet: CorrelatingPolysomno_DATA_LABEL
Serial Number	Age, y	BMI kg/m2	Severity of OSAS 1- mild, 2 - moderate 3 - severe	PAP titration AHI	AHI at optimal pressure	oxygen saturation at effective AHI	Time spent on recorded pressure on PSG	PAP device pressure	PAP device AHI	Days of reported data	Median Daily use
1	56	33.8	1	12	0	92	72	12	1.2	30	290
2	50	33.7	3	16	0	91	35.5
3	76	43.5	3	22	0	92	34	22	2.7	30	264
4	55	54.6	3	16	4.5	91	90	16	0.5	30	365
5	52	27.1	1	10	1.2	97	34	10	8.4	60	178
6	38	37	3	20	4.2	94	29	20	2	15	250
7	40	35.2	2	11	0	95	49	11	1.6	30	313
8	59	42.3	3	16	3	91	60
9	45	37.2	3	18	3.6	93	17	18	2.9	60	94
10	64	38.7	3	13	1.9	88	84	13	1.8	30	301
11	51	44.1	3	20	0	89	12	20	1.6	30	391
12	53	43.8	1	16	1.7	95	39
13	67	41	2	11	0.7	89	95.5	11	5.1	30	391
14	58	53.7	3	23	2	90	61
15	58	26.1	2	12	0	94	78	10	3.1	30	243
16	33	27.4	2	15	1.3	94	160
17	53	32	2	9	0	94	54	9	4.7	30	331
18	64	30.25	1	14	0	94	24.5
19	38	42.9	3	14	2.8	92	45
20	37	27.3	2	10	2.7	93	92	10	1.5	13	74
21	37	65.2	2	16	2.7	89	46	16	1.9	20	255
22	61	36.06	3	18	1.9	94	75.5
23	40	38.84	1	8	1.8	91	18.1
24	63	32.6	2	10	5.4	89	58.5	10	1.4	21	208
25	40	66.9	1	13	0	97	53
26	60	43.5	3	13	0	93	20.5	13	5.1	59	408
27	47	47.8	3	18	1.3	93	56	18	2.3	30	354
28	44	34.2	3
29	37	37.5	3	7	0.9	94	143	7	1.1	56	340
30	61	47.3	1
31	62	27.7	3	17	0.7	94	152	17	10.7	41	272
32	53	45.7	3
33	60	43	3	24	0	96	9
34	26	32.3	3
35	76	30.9	3	9	0.6	92	207
36	31	31.6	1	10	1	94	66.5	10	1.7	23	291
37	53	33.6	3
38	70	26.9	2	10	0	92	47
39	33	52.9	3	14	0	91	29
40	63	46.7	3
41	42	46.3	1	8	2.4	93	254
42	50	39.7	3	22	0.9	93	57	22	2.8	27	205
43	37	64.4	3	15	0	94	48
44	47	37.2	2	18	3.2	90	28	18	0.8	6	426
45	60	46.9	3
46	34	24.4	3	8	0	98	65	8	2.6	24	338
47	60	30.5	2	7	0	88	45	7	7.1	1	8
48	35	40.2	2	8	0.6	94	247	8	2.9	41	247
49	60	33.8	1	12	0	96	106	12	1.6	85	72
50	29	36	1	9	0	94	56
51	63	26.3	2	8	2.4	94	82	8	2.2	30	375
52	43	62.5	3	18	7.5	91	24	18	1.9	90	381
53	61	40.1	3	10	4.5	87	38
54	40	46.2	3	21	2.9	92	123	21	1.9	60	355
55	59	50.6	3	10	3.9	89	46	10	1.3	59	417
56	57	46.9	3	24	0	93	28	24	6.3	30	341
57	60	31.3	3	14	5.9	89	35.5
58	63	38.1	2	8	0	97	26	8	1	59	409
59	55	42	2	12	0	96	50	12	0	1	8
60	37	40.5	3	18	0	95	21	18	0.9	30	454
61	27	32.6	3	11	0	94	56	11	3.2	30	500
62	36	30.4	2	8	0	92	59	8	2.4	22	220
63	37	27.8	2	6	6	94	62.5	6	5.3	8	305
64	27	35	3
65	60	31.4	3	14	5.9	89	41
66	63	38.1	2	8	0	97	21	8	0.9	20	466
67	55	42.7	2	12	0	96	50	12	0	1	60
68	37	40.5	3	18	0	95	50	18	0.9	30	454
69	27	29.3	3	11	0	94	24	11	3.2	30	500
70	36	29.3	2	8	0	92	59	8	2.4	30	339
71	37	27.8	2	6	6	94	63	6	5.3	9	305
72	27	35	3
73	45	39.8	3	11	2.7	94	64	11	0.4	30	184
74	41	48.6	3	24	8	94	65
75	38	55.1	1	5	0	94	54	5	0.7	25	329
76	45	37	3	22	3.6	93	17	22	2.9	29	260
77	44	40.3	3	10	0	94	35
78	73	40	2	8	0	90	40	8	5.1	14	380
79	41	34.7	1	10	0	92	51	10	2.3	14	450
80	46	42.9	2	11	1.4	92	107
81	37	57.9	2	10	0.4	91	152
82	44	43	3	10	0	93	30	10	2.5	29	410
83	52	30.5	3
84	35	44.8	3	12	4.5	92	77
85	50	23.2	2	6	2.2	96	100	6	4.2	9	441
86	78	28.4	3	15	0	91	93	15	5.9	86	368
87	45	36.6	2	9	0	91	37.5	9	4.8	70	365
88	37	29.3	3	11	1.4	92	145	11	1.2	30	248
89	53	28	3	11	0	95	36	11	2.4	30	38.4
90	57	34.6	3	16	3.6	93	64
91	44	24.6	1	8	1.7	92	85
92	44	38.4	3	11	2.4	91	48	11	5	11	301
93	55	36.8	1	8	2.2	92	56
94	59	35	1	7	0	95	48	7	1.7	44	206
95	61	36.6	1	6	0	94	14
96	44	28.9	1	6	0	94	8	6	4.4	21	334
97	60	33.3	2	14	7.7	89	16	14	2.8	30	280
98	25	45.3	1	10	1.5	94	40	10	0.7	30	409
99	56	35.4	1	8	1.4	94	94	8	2.6	74	27
100	59	33.9	3	12	0	93	100	12	0	30	371
101	72	29.8	1	8	2.7	87	32
102	47	24	1	7	0	91	79	7	2.3	30	428
103	53	30.5	1	6	0.2	90	271	6	1.1	49	442
104	55	31.1	1	10	2.1	91	205
105	37	44.9	1	7	0	94	35
106	46	34.6	1	11	0	96	84	11	1.1	30	360
107	53	34.6	2	6	4	92	264
108	35	35.3	3
109	34	28.7	1	10	5.5	90	158	10	7.7	28	307
110	44	31.6	2	8	1.2	93	172
111	68	46.4	3	23	0	92	22	23	1.2	29	459
112	72	26.5	2	10	2.8	90	194	10	1.2	30	339
113	39	42.7	1
114	54	25	1	12	1.3	94	114	12	0.8	30	312
115	55	37.7	1
116	36	41	1	8	0	94	116	8	1.1	57	372
117	48	42.1	2	10	2.3	100	45	10	1.2	29	365
118	68	25.3	3	8	1.8	92	28	8	5.8	46	538
119	37	28.2	2	8	0	92	71	8	3.5	21	215
120	68	28.3	1	7	0	93	34	7	2.4	25	254
121	62	41.2	3
122	50	20.7	1	6	4.3	94	184
123	58	51.8	3	11	0	94	64	11	1.8	29	309
124	75	32.8	2	8	0	91	76	8	3.2	52	375
125	48	39.5	1	9	2.9	91	162	9	4.7	29	218
126	55	23.9	2	13	4.4	90	52
127	52	54.9	2	16	4.6	91	124
128	40	35	3	10	0	93	35
129	55	54	3
130	65	36.6	3	12	4.4	91	42	12	8.4	16	83
131	56	45.43	2	11	2.6	95	72	11	7.1	8	33
132	58	55.1	1	14	3.2	90	81
133	63	38.6	3	7	0	93	175	7	3.6	24	165
134	50	49.9	3	14	0.6	93	112	14	1.2	20	378
135	32	32.7	3	18	5.3	92	47	18	4	51	260
136	55	54	3
137	46	27.2	1	10	2.1	93	151	10	1.6	48	329
138	67	49.7	2
139	49	39.1	1	15	0	94	63
140	71	25.1	1	9	0.6	92	345	9	0.8	29	424
141	65	34.3	3	19	0	92	58.5	19	8.5	29	271
142	31	39.2	3	16	5.8	89	201	16	8	17	184
143	66	22.8	2	18	0	94	64	18	1.2	30	435
144	26	67.5	3	9	2.5	92	76	9	1.8	30	417
145	59	52.6	3	11	4.5	88	52	11	11.4	22	151
146	63	39.2	3
147	42	33.6	3	15	0	95	85	15	1.1	19	301
148	53	42.1	3	12	0	95	64	12	4.7	5	123
149	37	42	3	12	0	92	52	19	7	19	196
150	48	40.4	3	18	0	94	112
151	53	36	1	11	0	94	28	14	0.7	24	458
152	52	34.2	1	7	0	95	24.5
153	58	38.5	1	6	0.6	92	220
154	44	37.4	3	14	2.8	91	22
155	56	37.8	3	12	1.9	92	100	12	0	3	12
156	31	39.2	3	16	7.1	92	17	16	8	17	94
157	45	52.5	3
158	47	33.7	1	8	0.8	92	94	8	2.1	6	487
159	37	47.4	3	8	7.4	94	26	8	3.8	26	306
160	43	29.8	2	8	0	94	64	8	2.2	21	367
161	37	43.8	1	7	1.4	92	73	7	1.6	5	76
162	33	38	2	12	1.2	93	129	12	1.7	30	427
163	53	50.24	1	13	0	93	10	13	1	30	421
164	48	36.5	2
165	56	45.8	3
166	59	24	1
167	50	41	2
168	59	52.5	2	12	1.1	95	55	12	0.2	25	373
169	44	62.04	3
170	66	29.5	2
171	27	57.8	2	11	1.2	92	128	11	0.4	39	271
172	24	47.3	1	8	0	95
173	54	38	2
174	69	47.3	3	20	2.2	91	122	20	4.7	86	65
175	66	41.6	2
176	46	27.6	2
177	46	36	1
178	46	29.6	2
179	57	33	3	10	1.4	93	103	10	6.3	30	561
180	52	41	3	13	0	93	80	13	1.1	27	293
181	46	36	1	8	1.3	97	68	8	4.1	28	23
182	52	32.9	3	15	0	91	48	15	3.6	25	322
183	54	45.3	2	14	0	95	48	14	5.2	29	56
184	64	27.7	2
185	34	24.1	1	6	0	93	168	6	2.2	13	178
186	65	23.4	3
187	43	43.4	1	10	0	93	89	10	0.9	24	32
188	48	36.5	3	17	2.1	92	28	17	2.7	29	581
189	62	28.5	2
190	52	47.3	3	22	1.7	88	80
191	36	48.4	2	9	0	91	56	9	6.4	23	184
192	44	54.6	3	28	4.5	89	62	28	11.2	29	196
193	55	41.9	3	14	0	92	58	12	1.1	60	506
194	60	29.1	1	14	0	97	10	14	1.2	52	237
195	65	35	2	13	4.3	91	55	13	6.4	21	251
196	77	25	2
197	55	36	3
198	51	35	3	14	0	94	30
199	32	39.2	3
200	57	27.4	3	11	2.7	93	174	11	3.3	30	460
201	48	32.7	2	13	0	93	18	13	2.2	13	97
202	69	45.2	2
203	64	29.4	2	14	3.7	91	59	14	3.6	30	434
204	29	54.6	3	16	2.8	90	135	16	0.7	86	271
205	76	39.1	3	19	1.3	94	102	19	1.6	30	464
206	59	39.6	2	13	0	94	113	13	6.6	17	173
207	68	44.9	3
208	50	59	3	10	3.7	94	115	10	2.9	30	328
209	42	29	1	8
210	66	41.8	2	14	2.7	90	70	14	5.1	19	157
211	54	29.3	3	11	0	90	169	11	0.6	30	481
212	61	33.5	3
213	41	40	2
214	45	40.8	3	12	2.9	91	122	12	0.8	30	409
215	52	30.9	1	14	2.5	94	228	14	7.8	29	56
216	54	26	3
217	30	40	3
218	64	39	3
219	36	56.9	3	22	0	90	88	22	0.8	23	448
220	48	37.6	3	10	0	95	40	10	1.7	15	83
221	56	33.9	2	14	0	93	24	14	5.4	28	346
222	32	57.4	3	8	1.7	92	124
223	57	33.5	2
224	32	32.3	3
225	63	37.6	3	25	8.3	88	28	25	1.3	30	409
226	64	44.6	3	8	1.3	92	348	8	3.5	30	297
227	43	43.65	2	14	4.5	94	47	14	1.3	49	156
228	56	27.7	3	24	4.1	87	101
229	77	34.6	1	6	0	90	47	6	3.2	28	259
230	42	35.2	2	12	3.8	89	248	12	1.9	19	75
231	32	59	3
232	51	43.5	3
233	62	33.9	3	8	2.8	92	92	8	2.2	88	57
234	49	34.9	3	12	1.2	91	53	12	2.3	79	18
235	23	43.1	1
236	58	42.1	1	10	6.3	92	27	10	0.8	88	28
237	45	34.5	3
238	53	32.5	1	10	0	93	89	10	1.7	29	327
239	36	30.8	3
240	51	31.1	3
241	40	46.8	2	9	1.1	94	199	9	1.8	18	209
242	25	35	3	7	2	92	99.5	7	1.2	22	292
243	39	43.4	3	10
244	65	30.5	1	8	0	95	158	8	2.5	23	390
245	44	55.9	3
246	33	44.4	2	6	0	94	30	6	1.3	41	25
247	61	24.2	2	11	5.3	94	45
248	58	58.5	3	24	0	95	43.5	24	2.2	5	10
249	37	49.2	3
250	46	28.8	3	9	0	95	65	9	1.1	40	168
251	33	31.5	2	11
252	46	32.9	2	10	1.1	94	109	10	6.2	4	60
253	57	30.64	1	9	0	98	119
254	46	19	1	8
255	51	38.6	1	8	1.9	91	46
256	31	30.6	2	11	0	95	48	11	1.9	29	317
257	37	45.1	2	14
258	56	41.1	2
259	73	28.9	2	15	1.2	94	36	15	4.8	30	134
260	56	37.3	3	14	3.4	92	48	14	0.9	17	82
261	73	52.3	2	10	1.9	90	30	10	5.1	29	254
262	58	68.9	3	26	0	91	33.5	26	7.3	79	465
263	34	36.9	3	13	0	95	86.5	13	0.7	29	336
264	62	31	3	27	0.9	92	47.5
265	45	38.2	2	12	0.5	92	117	12	1.2	14	371
266	50	40.7	3	10	0.9	91	94.5	10	2.1	23	21
267	58	32.3	3	19	0.7	94	73	19	15.3	80	410
268	44	49.5	2	11	0.8	95	151.5	11	0.8	26	361
269	39	44.6	1	10	0.6	94	64	10	2.6	29	437
270	55	31.3	1	6	0	95	37.5	6	0.9	30	481
271	34	37.7	3	22	0.6	92	65	22	12.3	76	301
272	53	36.9	3	12	0	94	45.5	12	0.5	75	294
273	48	33.8	3	13	1.4	93	49
274	54	49.5	2	14	0	94	20.5
275	49	35.44	2	14	0	92	326
276	61	29.8	1	12	0	97	64	10	5.9	30	369
277	48	30.6	2	10	1	91	156.5
278	82	25.2	1	7	0	96	9	7	2.9	81	434
279	68	31.8	3	16	7.7	93	53	16	0	13	115
280	55	47.6	3	26

## Sheet: Legend
Parameter	Variable	Code
Severity	Mild	1
	Moderate	2
	Severe	3
